# Supplementary material for: An Easy Method for Pressure Measurement in Microchannels Using Trapped Air Compression in a One-End-Sealed Capillary
Source: Micromachines (Basel). 2020 Sep 30;11(10):914. doi: 10.3390/mi11100914 (PMC7650790; doi:10.3390/mi11100914)
Supplement: Supplementary file 1 [file micromachines-11-00914-s001.zip]

Archive with 3 entries (2 files):
- micromachines-932262 Supplementary Materials/
- micromachines-932262 Supplementary Materials/Video S1- h from 25 to 41 mm with a rule using smart phone.mp4
- micromachines-932262 Supplementary Materials/Video S2- h from 18 to 30 mm with scales using smart phone.mp4
